# Supplementary material for: Otogenic Lateral Sinus Thrombosis: Controversies and Current Management Strategies
Source: Medicina (Kaunas). 2026 Jun 4;62(6):1093. doi: 10.3390/medicina62061093 (PMC13302785; doi:10.3390/medicina62061093)
Supplement: Supplementary file 1 [file medicina-62-01093-s001.zip]

Archive with 1 entries (1 files):
- medicina-4298132-supplementary.pdf
